# Supplementary material for: Semantic Factors Predict the Rate of Lexical Replacement of Content Words
Source: PLoS One. 2016 Jan 28;11(1):e0147924. doi: 10.1371/journal.pone.0147924 (PMC4731055; doi:10.1371/journal.pone.0147924)
Supplement: S1 File — (CSV) [file pone.0147924.s001.csv]

concept	Rate	Synonyms_average	SynonymsEnglish	SynonymsDanish	SynonymsDutch	SynonymsGerman	SynonymsSwedish	Frequency	Imageability	BrysbaertEtAl_concreteness	MutualInformation	Arousal	Senses	AgeOfAcquisition	WordClass
animal	3.4	0.469354827	0.241806402	1.014178482	0.325650558	0.453580902	0.311557789	97	NA	4.61	6.4405	4.3	1	2.89	Noun
ashes	2.65	0.275600166	0.214939024	0.12677231	0.054275093	0.151193634	0.830820771	9	NA	4.92	2.463889	NA	NA	7.06362	Noun
back	4.29	0.543014562	0.429878049	1.140950792	0.325650558	0.403183024	0.415410385	148	5	4.33	5.2035	2.59	9	5.305215	Noun
bad	6.87	2.460135628	0.403010671	1.711426188	6.024535316	1.461538462	2.700167504	218	2.4	1.68	5.848	4.86	14	2.79	Adjective
bark_of_a_tree	3.79	0.275929132	0.161204268	0.063386155	0.434200743	0.201591512	0.519262982	8	5	4.52	2.366	3.4	1	NA	Noun
belly	4.39	0.618613538	0.403010671	0.253544621	0.542750929	0.907161804	0.986599665	32	NA	4.8	1.9295	3.75	5	4.05	Noun
big	3.41	2.079123691	2.06878811	4.500417014	1.356877323	0.75596817	1.713567839	1119	4.5	3.66	5.388	4.33	13	2.89	Adjective
bird	2.15	0.237426512	0.161204268	0.443703086	0.325650558	0.100795756	0.155778894	63	6.4	5	7.5535	3.83	5	3.52	Noun
black	1.91	NA	NA	NA	NA	NA	NA	203	6.4	3.76	7.2595	3.58	5	3.56	Adjective
blood	2.19	0.499507569	0.806021341	0.063386155	NA	0.453580902	0.675041876	132	6.4	4.86	8.647	5.76	5	4.89	Noun
bone	1.34	0.582561615	NA	1.077564637	0.325650558	0.25198939	0.675041876	46	6.4	4.9	7.55	4.75	3	5.53	Noun
child_young	6.31	1.438809674	0.725419207	2.408673895	1.953903346	0.75596817	1.350083752	626	6.4	4.78	5.838	5.33	4	5.15	Noun
cloud	3.25	0.470017079	0.752286585	0.190158465	0.271375465	0.201591512	0.934673367	31	6.7	4.54	7.0915	2.81	6	3.63	Noun
cold_weather	3.58	1.772613693	1.450838415	3.105921601	0.976951673	1.51193634	1.817420436	96	4.2	3.85	6.7685	NA	13	3.95	Adjective
day_not_night	1.04	0.515137657	0.671684451	0.253544621	0.271375465	0.75596817	0.623115578	1127	4.8	3.92	5.7485	3.62	9	3.5	Noun
dirty	9.27	2.034645399	2.552400915	2.028356964	1.899628253	1.51193634	2.180904523	41	NA	4.23	5.955	5.05	12	4.55	Adjective
dog	1.79	0.654819988	0.671684451	0.824020017	0.651301115	0.50397878	0.623115578	120	6.9	4.85	7.437	5.43	7	2.8	Noun
dry_substance	1.83	1.726130571	1.719512195	1.711426188	0.976951673	2.872679045	1.350083752	51	3.8	3.77	6.616	3.8	NA	4.11	Adjective
dull_knife	6.79	1.516003844	2.364329268	2.155129274	0.705576208	1.108753316	1.246231156	13	3	2.37	3.741	1.67	NA	8.05	Adjective
dust	3.63	0.604138559	0.349275915	0.063386155	1.682527881	0.302387268	0.623115578	40	5.2	4.4	6.8305	3.45	3	5.06	Noun
ear	0.88	0.498912209	0.376143293	0.380316931	0.814126394	0.352785146	0.57118928	107	6.8	5	6.6265	3.5	5	3.63	Noun
earth_soil	3.52	1.057286773	0.456745427	1.394495413	1.139776952	1.360742706	0.934673367	242	6.5	4.8	6.587	5.04	7	NA	Noun
egg	1.57	0.365837937	NA	0.380316931	0.217100372	0.554376658	0.311557789	34	NA	4.97	9.3345	3.28	3	3.89	Noun
eye	0.93	0.786641693	1.074695122	0.697247706	0.92267658	0.25198939	0.986599665	520	6.7	4.9	7.947	3.95	5	3.75	Noun
far	3.14	0.633751458	0.295541159	1.077564637	0.379925651	1.25994695	0.155778894	215	3.5	2.71	5.215	NA	4	4.878935	Adjective
fat_substance	4.89	0.859296657	1.128429878	0.697247706	0.488475836	1.411140584	0.57118928	20	5.8	4.52	7.4385	3.89	NA	5.15	Noun
father	2.3	0.869828673	1.047827744	0.380316931	0.868401487	0.806366048	1.246231156	356	NA	4.52	5.9675	3.68	8	4.11	Noun
feather_large	2.35	0.289543316	0.080602134	0.12677231	0.217100372	0.50397878	0.519262982	23	NA	4.9	4.169	3.29	NA	4.67	Noun
fire	1.75	1.457544949	1.262766768	1.204336947	2.062453532	1.51193634	1.246231156	123	6.5	4.68	7.6505	6.05	9	3.25	Noun
fish	1.45	0.126016262	NA	0.190158465	0.054275093	0	0.259631491	64	6.8	5	7.4445	3.33	4	4.05	Noun
flower	2.29	0.541483697	0.564214939	0.380316931	0.434200743	0.705570292	0.623115578	83	NA	5	7.2895	3.67	3	3.11	Noun
fog	4.97	0.512920692	0.214939024	0.316930776	0.705576208	0.75596817	0.57118928	25	6	4.66	2.9795	3.67	3	6.21	Noun
foot	1.39	0.725217969	0.376143293	1.267723103	0.597026022	0.554376658	0.830820771	294	6.7	4.9	6.688	2.77	11	3.44	Noun
fruit	2.95	0.681072903	NA	0.760633862	0.379925651	0.856763926	0.726968174	31	6.3	4.81	8.116	4.09	3	3.63	Noun
good	3.04	2.549857566	4.27191311	4.563803169	2.171003717	0.75596817	0.986599665	1476	2.6	1.64	5.646	3.66	21	3.55	Adjective
grass	2.73	0.690848896	NA	1.204336947	0.488475836	0.655172414	0.415410385	49	6.9	4.93	7.7595	3.39	4	3.94	Noun
green	2.46	NA	NA	NA	NA	NA	NA	116	6.2	4.07	7.818	4.07	6	3.79	Adjective
guts	6.89	0.337570252	0.617949695	0.253544621	0.054275093	0.554376658	0.207705193	10	NA	3.85	1.697	NA	1	6.95705	Noun
hair	3.61	0.691191794	0.537347561	0.887406172	0.705576208	0.806366048	0.519262982	104	6.3	4.97	9.0505	3.71	6	3.17	Noun
hand	0.82	0.710764031	1.128429878	0.380316931	0.814126394	0.50397878	0.726968174	751	6.4	4.72	6.6	3.98	14	2.74	Noun
head	2.32	2.110996267	2.579268293	1.457881568	3.202230483	1.965517241	1.350083752	446	6.8	4.75	6.773	4.45	33	3.42	Noun
heart	1.69	1.390612412	1.585175305	1.077564637	1.736802974	1.411140584	1.142378559	153	6.7	4.52	7.285	5.07	10	5.17	Noun
heavy	2.89	2.66767025	3.331554878	2.788990826	2.22527881	1.461538462	3.530988275	119	NA	3.37	6.787	3.65	27	4.05	Adjective
husband	4.74	0.964494171	0.241806402	1.648040033	0.325650558	1.360742706	1.246231156	167	NA	4.11	4.5745	4.38	1	5.53	Noun
ice	2.58	0.176656984	0.537347561	0.190158465	0	0	0.155778894	40	6.3	4.89	8.5665	3.3	7	3.86	Noun
lake	3.5	0.624973476	0.161204268	0.824020017	0.705576208	0.655172414	0.778894472	41	6.6	4.88	8.6685	2.64	3	4.61	Noun
leaf	2.43	0.946695924	0.295541159	1.204336947	1.139776952	1.159151194	0.934673367	70	6.8	5	7.4705	3.05	3	4.6	Noun
left	4.41	NA	NA	NA	NA	NA	NA	148	NA	3.7	6.7695	NA	5	5.57164	Adjective
leg	3.73	0.858857469	0.322408537	1.521267723	1.573977695	0.201591512	0.675041876	252	6.8	4.83	7.328	2.75	9	3	Noun
liver	2.66	NA	NA	NA	NA	NA	NA	12	NA	4.68	8.3665	3.27	2	8.56	Noun
long	1.22	0.810981739	0.483612805	0.633861551	0.542750929	1.51193634	0.882747069	330	3.6	3.18	5.729	NA	9	4.239515	Adjective
louse	1.74	0.360447167	NA	0.316930776	0.054275093	0.655172414	0.415410385	2	3.4	NA	NA	3.61	2	10.26	Noun
man_male	3.38	1.557688503	1.423971037	1.648040033	1.736802974	1.058355438	1.921273032	638	6.2	4.79	6.2895	NA	11	3.11	Noun
meat_flesh	1.62	NA	NA	NA	NA	NA	NA	57	6.3	4.9	7.4745	NA	3	NA	Noun
mother	2.36	0.5731118	0.644817073	0.380316931	0.814126394	0.403183024	0.623115578	316	NA	4.6	6.271	4.73	5	2.63	Noun
mountain	2.75	0.918347045	0.752286585	0.697247706	1.356877323	1.058355438	0.726968174	82	NA	4.96	7.772	4.12	2	6.15	Noun
mouth	2.78	1.068404846	0.940358232	0.887406172	1.519702602	1.00795756	0.986599665	88	NA	4.74	6.672	4.14	8	3.58	Noun
name	0.47	1.072468151	1.074695122	1.964970809	1.194052045	0.453580902	0.675041876	292	4.2	3.5	5.712	3.04	6	3.68	Noun
narrow	2.89	1.249381441	1.128429878	0.380316931	1.356877323	1.51193634	1.869346734	73	NA	3.04	7.044	4.53	5	7.57	Adjective
neck	3.57	0.420290042	NA	0.380316931	0.379925651	0.453580902	0.467336683	63	6.5	5	7.29	3.65	5	3	Noun
new	0.6	1.341701485	1.450838415	0.824020017	1.519702602	1.51193634	1.40201005	686	3	2.81	6.051	5.14	10	4.72	Adjective
night	0.76	0.231974547	0.161204268	0.253544621	NA	0.201591512	0.311557789	359	5.8	4.52	6.2685	3.57	8	3.61	Noun
nose	1.49	1.060786693	0.725419207	1.838198499	0.434200743	1.00795756	1.298157454	78	6.4	4.89	7.242	3.1	8	2.95	Noun
old	2.53	1.712510925	2.229992378	2.852376981	1.085501859	1.51193634	0.882747069	422	4.3	2.72	6.9555	4.48	8	3.72	Adjective
person	4.81	0.955566891	0.483612805	1.394495413	NA	0.957559682	0.986599665	1086	NA	4.72	5.7775	3.71	3	4.67	Noun
red	2.26	NA	NA	NA	NA	NA	NA	152	6	4.24	7.738	5.02	3	3.68	Adjective
right	2.61	NA	NA	NA	NA	NA	NA	429	NA	3.47	5.448	5	3	4.346085	Adjective
right_correct	3.91	1.440721559	1.585175305	0.380316931	1.899628253	2.923076923	0.415410385	94	3.6	3.47	5.448	5	12	NA	Adjective
river_stream_brook	3.69	0.614277532	NA	0.380316931	0.488475836	0.705570292	0.882747069	115	NA	4.89	8.6355	4.22	1	NA	Noun
road	4.86	1.511196739	0.349275915	3.169307756	1.573977695	0.957559682	1.505862647	318	6.6	4.75	8.3685	3.81	2	4.55	Noun
root	1.75	0.629759917	0.564214939	1.077564637	0.379925651	0.50397878	0.623115578	44	6	4.34	5.681	3.62	8	5.94	Noun
rope	6.09	0.487999433	0.188071646	0.316930776	0.705576208	0.554376658	0.675041876	29	6.6	4.93	4.8825	4.58	2	5.44	Noun
rotten	4.76	1.421712038	2.176257622	0.760633862	1.465427509	1.51193634	1.194304858	8	NA	3.87	4.004	4.9	3	6.95	Adjective
salt	1.01	0.260085729	0.376143293	0.190158465	0.271375465	0.151193634	0.311557789	25	6.2	4.89	7.9325	4.53	3	5.05	Noun
sand	4.26	NA	0	NA	0	0	0	41	6.7	5	8.0265	3.43	2	4.63	Noun
sea_ocean	2.53	0.805628083	0.537347561	0.824020017	0.92267658	0.705570292	1.038525963	127	6.4	4.79	8.272	2.8	3	NA	Noun
seed	2.56	0.524662239	0.779153963	0.316930776	0.705576208	0.302387268	0.519262982	19	6.4	4.71	8.31	3.68	5	4.72	Noun
sharp_knife	3.76	2.328849534	2.525533537	1.711426188	3.039405204	1.51193634	2.855946399	44	4.6	3.86	6.1095	6	NA	6.11	Adjective
short	3.39	1.200863602	2.041920732	0.760633862	0.651301115	1.51193634	1.038525963	176	4.5	3.61	5.9845	2.62	11	4.32	Adjective
skin_of_person	2.73	0.440164372	0.537347561	0.316930776	0.271375465	0.50397878	0.57118928	68	6.3	4.79	6.7265	3.25	8	4.48	Noun
sky	2.52	0.689480679	0.214939024	0.380316931	0.759851301	1.209549072	0.882747069	106	6.5	4.45	7.17	2.74	1	4.17	Noun
small	3.7	1.691674275	2.041920732	1.711426188	1.791078067	1.51193634	1.40201005	469	4.2	3.22	5.8165	3.43	10	3.22	Adjective
smoke	1.7	0.392897375	0.13433689	0.063386155	0.488475836	0.655172414	0.623115578	50	6.4	4.96	8.9795	5	8	4	Noun
smooth	6.23	1.424625879	1.477705793	1.584653878	1.30260223	1.51193634	1.246231156	25	4	3.81	6.323	2.76	8	5.61	Adjective
snake	3.11	0.385965176	NA	0.190158465	0.542750929	0.655172414	0.155778894	15	6.5	5	3.0235	7.24	6	5.1	Noun
snow	1.62	0.450025721	NA	0.12677231	NA	0.75596817	0.467336683	69	NA	4.85	6.12	4.57	2	4.11	Noun
star	0.72	0.847748099	0.725419207	0.570475396	1.30260223	0.705570292	0.934673367	83	6.8	4.69	7.662	5.5	8	3.89	Noun
stick_of_wood	8.02	0.604471006	0.591082317	0.507089241	0.597026022	0.75596817	0.57118928	29	5.9	4.59	6.276	3.81	9	3.89	Noun
stone_rock	2.73	0.516581291	0.671684451	0.190158465	0.597026022	0.604774536	0.519262982	101	6.6	4.72	7.3535	3.25	7		Noun
straight	4.08	1.241882487	1.853849085	0.950792327	0.542750929	1.51193634	1.350083752	43	4.1	2.76	4.808	NA	15	6.797195	Adjective
sun	0.98	0.331365789	NA	0.063386155	0.542750929	0.25198939	0.467336683	133	6.9	4.83	7.655	4.64	4	3.4	Noun
tail	4.16	0.739084362	0.564214939	1.077564637	0.271375465	1.159151194	0.623115578	46	6.5	4.96	7.331	3.27	8	3.7	Noun
thick	5.41	1.822031654	1.719512195	2.788990826	1.519702602	1.108753316	1.97319933	64	3.7	4	6.57	3.13	10	5.61	Adjective
thin	2.99	1.321140688	1.585175305	1.331109258	1.085501859	1.461538462	1.142378559	110	4.9	3.83	6.068	4.5	8	6.47	Adjective
to_bite	4.67	0.72440709	0.83288872	0.887406172	0.325650558	1.108753316	0.467336683	14	5.2	4.44	5.2665	5.1	4	3.58	Verb
to_blow	4.31	0.997402824	1.209032012	0.443703086	0.325650558	1.814323607	1.194304858	23	4.2	3.74	6.7695	4.48	23	4	Verb
to_breathe	2.48	0.773082015	0.671684451	0.507089241	0.217100372	0.75596817	1.713567839	41	3.8	4.36	5.434	2.6	9	4.11	Verb
to_burn	2.94	1.258430285	1.612042683	1.140950792	1.248327138	1.51193634	0.778894472	42	4.7	4.11	6.065	5.4	15	4.72	Verb
to_come	1.9	1.086923345	0.779153963	1.267723103	1.031226766	1.058355438	1.298157454	845	2.2	2.72	4.589	3.57	21	3.32	Verb
to_count	4.07	0.723780153	0.886623476	0.633861551	0.705576208	0.302387268	1.090452261	431	4.4	3	4.1595	2.3	9	2.61	Verb
to_cut	3.36	1.891781638	2.740472561	2.34528774	1.356877323	1.562334218	1.453936348	92	5.1	4.55	5.35	5.07	41	4.43	Verb
to_die	0.82	1.444626669	1.531440549	1.331109258	1.031226766	1.51193634	1.817420436	179	4.4	3.07	6.2465	6.9	11	4.53	Verb
to_dig	3.86	0.734346926	1.182164634	0.190158465	0.868401487	0.75596817	0.675041876	12	5.4	4.33	6.1465	3.67	8	4.19	Verb
to_drink	1.49	1.129327508	0.510480183	1.014178482	1.411152416	1.360742706	1.350083752	92	5.7	4.76	6.263	5.19	5	3.47	Verb
to_eat	1.77	0.855984746	0.859756098	0.570475396	1.30260223	0.352785146	1.194304858	470	4.8	4.44	5.7455	4.38	6	2.78	Verb
to_fall_drop	2.97	2.03137957	2.525533537	1.648040033	3.202230483	0.75596817	2.025125628	202	4.8	4.04	6.0955	4.24	NA	NA	Verb
to_fear	4.06	NA	NA	NA	NA	NA	NA	136	2.9	2.57	4.138	6.14	5	4.79	Verb
to_fight	4.21	1.317901639	1.558307927	1.077564637	1.085501859	1.310344828	1.557788945	60	4.8	4.2	5.7005	6.33	4	5.47	Verb
to_float	4.04	0.816260628	0.644817073	0.316930776	1.628252788	NA	0.675041876	21	5.1	4.07	3.4405	3.1	9	5.39	Verb
to_flow	3.4	1.149148021	0.994092988	0.887406172	0.325650558	1.461538462	2.077051926	20	3.8	3.72	3.124	3.71	7	7.4	Verb
to_fly	2.83	1.158037916	0.994092988	1.521267723	1.139776952	1.51193634	0.623115578	72	5.9	4.64	6.3545	4.9	14	3.05	Verb
to_freeze	2.69	0.667980378	0.725419207	0.570475396	NA	0.856763926	0.519262982	20	5.2	3.96	2.802	4	10	4.89	Verb
to_give	0.76	1.896282924	2.041920732	2.091743119	2.279553903	1.562334218	1.505862647	1558	2.8	2.83	5.286	4.57	44	4.28	Verb
to_hear	2.35	1.108260016	0.779153963	0.950792327	1.573977695	1.562334218	0.675041876	398	NA	3.66	5.5855	3.62	5	3.8	Verb
to_hit	5.51	1.977150355	1.585175305	0.443703086	2.171003717	2.570291777	3.115577889	90	4.4	4.11	5.784	5.48	16	4.75	Verb
to_hold_in_hand	4.48	2.184160283	3.143483232	1.584653878	2.605204461	1.562334218	2.025125628	270	4	3.68	5.0095	4.86	36	4.67	Verb
to_hunt_game	3.33	1.374307449	0.617949695	2.47206005	0.814126394	1.461538462	1.505862647	20	4.6	3.81	3.714	5.1	NA	6.06	Verb
to_kill	3.5	1.684660204	2.552400915	0.824020017	0.868401487	2.620689655	1.557788945	118	4.8	3.9	6.273	6.81	15	6.35	Verb
to_know_(facts)	2.11	1.249849466	0.994092988	0.887406172	2.008178439	0.957559682	1.40201005	1826	2.4	1.68	3.703	3.24	11	4.5	Verb
to_laugh	1.61	NA	NA	NA	NA	NA	NA	100	4.9	4.21	5.6125	6.62	1	3.79	Verb
to_lie_on_side	3.56	0.982538205	0.886623476	0.760633862	0.92267658	1.51193634	0.830820771	166	3.2	3.11	5.693	4.81	6	3.75	Verb
to_live	1.1	0.888233726	1.182164634	0.824020017	0.542750929	0.957559682	0.934673367	511	3.5	3.57	4.4835	4.71	7	6.1	Verb
to_play	3.18	1.61649688	1.343368902	0.507089241	2.279553903	1.51193634	2.440536013	327	4.5	3.24	5.946	3.81	35	4.1	Verb
to_pull	4.53	1.508829886	0.752286585	0.380316931	1.628252788	1.51193634	3.271356784	92	4.1	3.97	5.7805	4.1	17	4.79	Verb
to_push	8.06	1.974769175	1.182164634	2.535446205	1.411152416	2.771883289	1.97319933	45	4.1	4.21	5.994	4.4	10	4.26	Verb
to_rain	2.39	0.652572437	0.322408537	1.014178482	NA	0.806366048	0.467336683	45	6.3	4.97	3.374	3.29	1	3.6	Verb
to_rub	3.57	0.683464044	0.26867378	0.443703086	0.92267658	1.159151194	0.623115578	13	4.4	4.33	3.442	4.35	3	6	Verb
to_say	3.64	1.719659817	1.853849085	1.711426188	2.171003717	1.51193634	1.350083752	3689	2.8	2.58	5.021	4.43	11	3.42	Verb
to_scratch_itch	4.44	0.77335892	0.725419207	0.443703086	0.542750929	0.856763926	1.298157454	7	4.7	4.16	4.135	4.35	NA	5.61	Verb
to_see	2.63	1.921920459	2.686737805	1.901584654	1.899628253	1.51193634	1.609715243	1702	3	3.21	5.8525	3.9	24	3.06	Verb
to_sew	1.71	0.460794579	0.13433689	0.380316931	0.868401487	0.453580902	0.467336683	11	5.2	3.93	2.1075	4.35	2	6.05	Verb
to_sing	2.54	0.81112871	0.483612805	0.887406172	0.488475836	1.209549072	0.986599665	100	4.9	4.34	7.108	4.1	5	3.47	Verb
to_sit	1.25	1.045213422	1.128429878	0.443703086	1.465427509	1.461538462	0.726968174	313	4.7	4.8	5.9225	3.19	10	3.47	Verb
to_sleep	2.01	0.947367481	0.322408537	0.507089241	1.356877323	1.51193634	1.038525963	121	5.5	4.44	5.8865	3.6	2	2.79	Verb
to_smell	6.48	0.64367129	0.26867378	0.824020017	0.488475836	0.806366048	0.830820771	20	3.4	3.7	5.2985	5.24	5	4.22	Verb
to_spit	2.04	1.010510228	1.450838415	1.077564637	0.379925651	1.209549072	0.934673367	13	5.2	4.71	2.305	3.57	4	5.06	Verb
to_split	5.58	0.755737756	1.289634146	0.380316931	0.379925651	1.209549072	0.519262982	52	4.3	3.96	3.542	5.55	5	6.25	Verb
to_squeeze	7.83	0.792073637	0.779153963	1.140950792	0.597026022	0.352785146	1.090452261	18	4.3	3.75	5.3145	3.91	9	5.42	Verb
to_stab_or_stick	7.84	0.897078834	0.537347561	1.774812344	1.411152416	0.554376658	0.207705193	5	5.2	4.07	4.182	5.17	3	NA	Verb
to_stand	2.02	0.92611106	1.531440549	NA	0.488475836	0.957559682	0.726968174	361	5	4.16	5.392	3.1	12	4.39	Verb
to_suck	2.41	0.554842538	0	0.633861551	0.651301115	0.554376658	0.934673367	12	4.4	3.46	4.0625	5.6	7	5.58	Verb
to_swell	4.54	0.71959409	0.913490854	0.316930776	0.325650558	1.159151194	0.882747069	6	3.9	3.31	4.195	4.56	6	7.42	Verb
to_swim	2.73	0.364589434	0.376143293	NA	0.162825279	0.50397878	0.415410385	22	5.6	4.43	4.0815	6.05	5	4.17	Verb
to_think	5.34	1.081259305	0.806021341	1.648040033	0.814126394	1.411140584	0.726968174	825	2.6	2.41	3.463	3.75	13	4.75	Verb
to_throw	7.52	1.14204022	1.638910061	0.633861551	1.085501859	1.209549072	1.142378559	99	4.3	4.04	6.3695	4.52	15	4.14	Verb
to_tie	2.68	1.092411033	0.940358232	1.204336947	0.92267658	1.51193634	0.882747069	28	6.4	4.81	6.1845	3.1	9	4.74	Verb
to_turn_veer	8.18	1.463573419	2.552400915	0.633861551	2.550929368	0.957559682	0.623115578	154	3.9	2.79	5.329	3.48	NA	NA	Verb
to_walk	5.14	1.966220749	1.047827744	3.613010842	0.542750929	1.51193634	3.115577889	207	5.2	4.07	5.5255	3.24	10	3.45	Verb
to_wash	3	0.879677192	1.423971037	0.887406172	0.759851301	0.75596817	0.57118928	29	5.1	4.35	6.3745	3.7	13	4	Verb
to_wipe	6.92	0.607264528	0.510480183	0.507089241	0.488475836	0.907161804	0.623115578	22	5	4	5.9195	3.54	1	4.83	Verb
to_vomit	5.02	0.553850697	0.510480183	0.12677231	0.705576208	0.907161804	0.519262982	13	NA	4.75	2.466666667	4.82	1	5.68	Verb
tongue	0.49	0.445143213	0.349275915	0.633861551	0.162825279	0.352785146	0.726968174	169	6.5	4.93	7.757	4.25	8	4.47	Noun
tooth	1.18	0.660389296	0.026867378	0.887406172	NA	1.25994695	0.467336683	74	6.8	4.89	8.688	3.52	5	3.61	Noun
tree	3.58	0.304347443	NA	0.190158465	0.162825279	0.604774536	0.259631491	112	6.8	5	8.095	2.67	2	3.57	Noun
warm_hot	2.35	0.992325505	1.209032012	1.457881568	0.759851301	0.75596817	0.778894472	66	3.5	3.56	6.2775	3.35	9	NA	Adjective
water	0.86	1.0177565	0.188071646	2.028356964	1.085501859	1.00795756	0.778894472	342	NA	5	7.2745	3.71	6	2.37	Noun
wet	4.45	0.688120767	0.671684451	0.633861551	0.705576208	0.806366048	0.623115578	49	5.3	4.46	6.5945	5	2	2.47	Adjective
white	2.22	NA	NA	NA	NA	NA	NA	224	6.5	3.89	6.925	3.35	12	4.06	Adjective
wide	2.89	0.846584733	0.83288872	0.887406172	0.325650558	1.51193634	0.675041876	93	4.1	3.06	5.7125	3.05	7	5.84	Adjective
wife	4.12	0.906305294	0.429878049	1.140950792	0.868401487	1.209549072	0.882747069	189	5.7	4.13	5.8425	4.21	1	5.67	Noun
wind_breeze	1.78	0.920555445	0.295541159	1.014178482	1.031226766	0.75596817	1.505862647	92	4.7	3.93	8.3205	3.7	8	NA	Noun
wing	2.66	0.472377138	0.456745427	NA	0.217100372	1.00795756	0.207705193	38	6.1	4.86	6.018	4.32	11	4.79	Noun
woman	2.75	1.283985807	0.994092988	1.774812344	0.868401487	0.705570292	2.077051926	523	NA	4.46	5.9	3.8	4	4.95	Noun
woods	4.15	0.429550184	0.214939024	0.507089241	0.759851301	0.302387268	0.363484087	124	NA	4.87	3.7245	NA	1	4.930784	Noun
worm	2.16	0.321998699	NA	0.190158465	NA	0.100795756	0.675041876	9	6.6	4.9	2.308	3.5	4	3.89	Noun
year	2.78	0.410431058	0.13433689	0.316930776	1.031226766	0.050397878	0.519262982	1444	3.9	3.25	5.182	3.33	4	5.24	Noun
yellow	2.12	NA	NA	NA	NA	NA	NA	69	NA	4.3	6.5375	3.83	1	3.2	Adjective
